# Supplementary material for: Expression profiling of the Dof gene family under abiotic stresses in spinach
Source: Sci Rep. 2021 Jul 13;11:14429. doi: 10.1038/s41598-021-93383-6 (PMC8277872; doi:10.1038/s41598-021-93383-6)
Supplement: Supplementary file 1 — Supplementary Data. [file 41598_2021_93383_MOESM1_ESM.xlsx]

## Sheet: list
Data.S1 The quantity of cis-elements for each SoDofs. The color scheme used to present number is sky-blue/red: light-yellow boxes indicate fewer cis-elements, sky-blue indicate none, and red indicate a fold number in relation to mean value.The color scale is by row.Note: SoDof18 lacks the promoter region on unplaced contigs.			A		B1			B2				C1	C2.1		C2.2		C3	D1					D2
			SoDof2	SoDof4	SoDof10	SoDof16	SoDof17	SoDof3	SoDof6	SoDof9	SoDof19	SoDof7	SoDof1	SoDof5	SoDof15	SoDof20	SoDof22	SoDof11	SoDof12	SoDof13	SoDof14	SoDof21	SoDof8
Growth and development	light responsiveness	G-box	6	5	7	4	5	6	7	3	5	0	5	0	8	5	3	1	6	12	9	7	4
		Box 4	5	1	11	1	1	6	4	6	5	7	6	4	7	0	5	3	10	4	3	2	1
		TCT-motif	1	3	2	1	1	1	2	2	3	4	3	3	0	2	1	3	4	0	0	3	4
		GT1-motif	2	2	1	2	3	5	2	2	4	1	4	1	2	4	2	3	0	1	0	4	2
		I-box	0	1	1	0	0	0	0	2	0	1	3	0	0	0	0	1	0	0	0	0	0
		AE-box	0	1	1	1	1	0	1	0	2	0	0	1	0	1	1	3	0	0	0	0	1
		GATA-motif	0	2	0	2	2	0	0	0	0	0	1	0	0	0	0	0	1	1	1	0	1
		LAMP-element	0	0	0	1	1	0	0	0	0	1	0	1	0	0	0	0	0	0	0	1	0
		Sp1	1	0	0	0	0	0	2	0	0	1	1	9	0	1	0	0	0	2	0	0	0
		MRE	1	0	1	0	0	1	2	1	1	0	0	0	0	2	1	0	1	3	0	1	2
		TCCC-motif	1	0	2	0	0	1	1	1	1	0	0	0	0	0	1	1	1	1	0	0	2
		chs-CMA2a	0	0	0	0	0	1	0	0	0	1	1	0	0	0	0	0	0	0	0	0	0
		chs-CMA1a	0	0	0	0	0	0	0	1	0	1	0	0	2	0	0	1	0	0	0	0	0
		3-AF1 binding site	0	0	0	0	0	0	0	1	0	1	0	0	0	0	0	1	0	0	0	0	0
		ATCT-motif	1	0	0	1	1	1	0	0	0	1	0	0	0	0	0	0	1	0	0	0	0
		Box II	0	0	1	0	0	0	0	0	1	0	0	0	0	1	0	0	0	0	0	0	0
		ACE	0	0	0	0	0	1	0	0	1	0	0	0	1	1	0	1	0	0	0	0	0
		ATC-motif	0	0	0	1	0	0	0	0	0	0	0	0	0	0	0	0	1	0	0	0	0
		GTGGC-motif	0	0	0	0	0	0	0	0	0	0	0	0	15	0	0	0	0	0	0	1	0
	zein metabolism regulation	O2-site	0	1	1	0	1	0	0	1	2	1	0	3	0	1	2	1	2	3	0	2	1
	circadian control	circadian	0	0	0	1	1	0	0	0	0	0	0	0	0	1	0	0	0	0	0	0	0
	flavonoid biosynthetic genes regulation	MBSI	0	0	0	0	0	0	0	1	0	0	0	0	0	0	0	0	1	2	0	0	0
	meristem expression	CAT-box	1	1	0	0	0	0	3	1	1	0	1	0	1	0	1	0	0	0	0	3	3
		CCGTCC-box	1	3	0	0	0	0	0	2	0	1	0	2	0	0	0	0	0	3	0	0	0
		NON-box	0	0	0	0	0	0	1	0	0	0	0	0	0	0	0	0	0	0	0	0	0
	flower meristem	AP-1	1	2	0	0	0	0	0	0	0	0	0	0	1	0	0	0	0	0	0	0	0
	root specific	motif I	0	0	0	0	0	0	0	0	0	0	0	0	0	1	0	0	0	0	0	0	0
	seed-specific regulation	RY-element	0	0	1	0	0	0	0	0	0	0	0	0	0	0	0	0	0	0	0	0	0
	endosperm expression	GCN4_motif	0	0	0	0	0	0	0	1	0	2	0	1	0	0	0	2	0	0	0	2	0
	binding site	Myb-binding site	1	0	1	0	0	1	0	1	0	7	1	0	1	1	0	1	0	2	0	1	0
		HD-Zip	0	0	0	0	0	0	0	1	0	0	0	0	0	0	0	0	0	0	0	0	0
		Box III	0	1	0	0	0	0	0	0	0	1	0	0	0	0	0	0	0	0	0	0	0
		AT-rich element	0	0	0	0	0	0	0	0	1	0	0	0	0	0	0	0	0	0	0	0	0
	WRKY binding	W box	2	4	0	0	0	2	1	1	1	0	6	1	1	0	1	3	0	1	0	3	2
	MYBHv1 binding site	CCAAT-box	0	0	0	0	0	1	1	0	1	1	0	1	0	1	0	0	0	0	0	0	0
	Activator element	AC	1	0	0	0	0	0	0	0	1	0	0	0	0	0	0	0	0	0	0	1	0
Phytohormone response	MeJA responsiveness	CGTCA-motif	4	1	0	2	2	3	4	0	2	0	2	2	1	2	5	4	2	2	0	2	5
		TGACG-motif	4	1	0	2	2	3	4	0	2	0	2	2	1	2	5	4	2	2	0	2	5
	gibberellin responsive	TATC-box	0	0	0	0	0	0	0	0	0	0	0	1	0	0	0	0	0	1	0	1	0
		P-box	1	1	0	0	0	1	1	0	0	1	1	0	0	2	0	0	2	3	0	2	0
		GARE-motif	0	0	0	0	0	0	0	0	0	1	0	0	0	0	0	0	0	1	0	0	0
	salicylic acid responsiveness	TCA	0	2	4	1	2	1	1	2	5	7	1	8	1	1	1	1	5	0	3	2	4
		SARE	0	0	0	0	0	1	0	0	0	0	0	0	0	0	0	0	0	0	0	0	1
	abscisic acid responsiveness	ABRE	8	7	12	3	4	6	6	4	4	0	9	0	9	7	4	1	9	12	8	7	6
	ethylene-responsive	ERE	1	0	2	0	0	0	2	4	3	1	3	1	3	1	10	4	1	1	4	0	1
	auxin-responsive	GC-motif	1	0	0	0	0	2	0	0	0	0	1	1	1	1	1	0	1	1	0	1	1
		TGA-element	2	0	0	0	0	0	2	0	0	0	1	0	0	0	0	2	1	0	0	0	0
		AuxRR-core	0	0	0	1	1	0	0	0	0	0	0	0	0	0	3	0	0	0	1	0	0
		TGA-box	0	0	0	0	0	0	0	0	0	0	0	0	0	0	1	0	0	0	0	1	0
stress response	maximal elicitor-mediated activation	AT-rich sequence	1	0	0	0	0	0	0	0	0	0	0	0	0	0	0	0	0	0	1	0	0
	drought-inducibility	MBS	1	3	1	0	0	2	1	1	2	0	1	0	1	0	0	0	1	0	0	0	0
	low-temperature responsiveness	LTR	1	0	1	0	0	1	1	1	0	0	1	2	0	0	1	0	2	1	1	0	1
	cold- and dehydration-responsiveness	DRE core	1	2	0	0	0	0	0	0	1	0	0	0	1	0	0	1	0	0	0	1	1
	anaerobic induction	ARE	4	7	7	5	4	3	5	6	1	5	2	0	2	4	1	4	1	1	3	3	4
	defense and stress responsiveness	STRE	16	7	4	4	4	4	4	4	5	0	2	2	3	2	0	1	2	5	0	2	6
		TC-rich repeats	1	2	0	0	0	0	1	0	0	0	1	2	0	0	0	0	0	0	0	0	1
	wounding and pathogen response	box S	0	1	0	0	0	0	2	0	0	0	0	0	0	0	0	2	0	0	0	0	0
		WUN-motif	1	1	0	1	3	1	0	2	1	2	1	0	0	0	3	1	2	1	2	5	2
